# Supplementary material for: Disease Diagnostics and Potential Coinfections by Vibrio coralliilyticus During an Ongoing Coral Disease Outbreak in Florida
Source: Front Microbiol. 2020 Oct 26;11:569354. doi: 10.3389/fmicb.2020.569354 (PMC7649382; doi:10.3389/fmicb.2020.569354)
Supplement: Supplementary file 2 [file Data_Sheet_2.zip]

Archive with 10 entries (9 files):
- S files2/
- S files2/Supplementary File (S10).pdf
- S files2/Supplementary File (S11).pdf
- S files2/Supplementary File (S12).pdf
- S files2/Supplementary File (S13).xlsx
- S files2/Supplementary File (S14).docx
- S files2/Supplementary File (S15).xlsx
- S files2/Supplementary File (S8).mp4
- S files2/Supplementary File (S9).pdf
- S files2/Supplementary File Legends.pdf
