# Supplementary material for: Disease Diagnostics and Potential Coinfections by Vibrio coralliilyticus During an Ongoing Coral Disease Outbreak in Florida
Source: Front Microbiol. 2020 Oct 26;11:569354. doi: 10.3389/fmicb.2020.569354 (PMC7649382; doi:10.3389/fmicb.2020.569354)
Supplement: Supplementary file 2 [file Data_Sheet_2.zip › S files2/Supplementary File (S13).xlsx]

## Sheet: Sheet1
Average nucleotide identity of shared genes in Vibrio coralliilyticus strains isolated from corals in Florida
	OfT6-17	OfT6-21	OfT7-21	MmMcT2-4	MCA25	MCA32	CN26H-1	CN52H-1
OfT6-17
OfT6-21	100
OfT7-21	100	100
MmMcT2-4	96.98	97.01	96.95
MCA25	96.8	96.79	96.78	96.9
MCA32	96.79	96.79	96.79	96.87	100
CN26H-1	96.84	96.87	96.81	97.74	96.86	96.89
CN52H-1	96.94	96.97	96.89	97.92	96.9	96.92	97.82
