# Supplementary material for: Disease Diagnostics and Potential Coinfections by Vibrio coralliilyticus During an Ongoing Coral Disease Outbreak in Florida
Source: Front Microbiol. 2020 Oct 26;11:569354. doi: 10.3389/fmicb.2020.569354 (PMC7649382; doi:10.3389/fmicb.2020.569354)
Supplement: Supplementary file 2 [file Data_Sheet_2.zip › S files2/Supplementary File (S15).xlsx]

## Sheet: Sheet1
Genome Accession #	Isolate name	sequencing coverage (X)	estimated completeness	contamination	genome quality	host health	Source
JABSNA000000000	OfT6-17	95.8447	0.96	<2%	excellent	disease	diseased Orbicella faveolata from Ft. Lauderdale
JABSMZ000000000	OfT6-21	95.9498	0.96	<2%	excellent	disease	diseased Orbicella faveolata from Ft. Lauderdale
JABSMY000000000	OfT7-21	12.259	0.94	<2%	excellent	disease	diseased Orbicella faveolata from Ft. Lauderdale
n/a	MmMcT2-4	8.11844	0.7	0.08	intermediate	disease	Diseased Montastraea cavernosa (from Key West nursery) infected by diseased Meandrina meandrites collected from Looe Key
JABSMV000000000	CN26H-1	43.1138	0.96	<2%	excellent	healthy	Healthy Colpophyllia natans collected from from Key West Coral Nursery
JABSMU000000000	CN52H-1	45.8638	0.96	<2%	excellent	healthy	Healthy Colpophyllia natans collected from from Key West Coral Nursery
JABSMX000000000	MCA25	45.1434	0.96	<3%	excellent	healthy	Healthy Montastraea cavernosa from Key West Coral Nursery
JABSMW000000000	MCA32	58.4642	0.96	<3%	excellent	healthy	Healthy Montastraea cavernosa from Key West Coral Nursery
